# Supplementary material for: Compensatory and Lifestyle-Based Brain Health Program for Subjective Cognitive Decline: Self-Implementation versus Coaching
Source: Brain Sci. 2021 Sep 30;11(10):1306. doi: 10.3390/brainsci11101306 (PMC8534077; doi:10.3390/brainsci11101306)
Supplement: Supplementary file 1 [file brainsci-11-01306-s001.zip]

Archive with 1 entries (1 files):
- brainsci-1332649-supplementary.pdf
